# Supplementary material for: Physiological and Transcriptome Analysis Revealed the Effect of ABA on Promoting Persimmon Fruit Postharvest Deastringency
Source: Life (Basel). 2025 Jun 27;15(7):1027. doi: 10.3390/life15071027 (PMC12300916; doi:10.3390/life15071027)
Supplement: Supplementary file 1 [file life-15-01027-s001.zip › Supplemental Tables.xlsx]

## Sheet: Sheet1
Supplementary Table S1. Primer sequences used for RT-qPCR.
DkERF9	TGGCTCGGCACATTTGATTC	TCTACTCTGACATTGCCCAG
DkERF10	CAATCCCCTCGGGTCGAAAA	TTGTGCATTGAAAAGGGCGG
DkERF18	TCTGGAGCTCATACGCCAAC	AACCCGACCCGTCGCATC
DkERF19	CAGGGCGGTGCTCAATTTTC	CCTCCAAGTAATCAGCCCCC
DkWRKY1	TGCTGGGCTACAAAGCAAGT	AAGAGCATGTCACCGTCTGA
DkADH1	AAGCGTCGAATGCACAGGAA	TCCACAACACCAGGAAGGTC
DkPDC2	GGAGCAGTGGAAGTGAGTCC	GTCAGGTTGAAGTCCCCAGG
DkPK1	CCTCCATTCTGGAGCCATCC	ACAACCTGCAACTCAGGACC

## Sheet: Sheet2
Supplementary Table S2. All samples were evaluated for sequencing data quality.
Sample	Raw Reads	Clean Reads	Clean Base(G)	Error Rate(%)	Q20(%)	Q30(%)	GC Content(%)
0A	49361688	47234606	7.09	0.03	97.77	93.79	48.17
0B	50564666	48506516	7.28	0.03	97.94	94.09	48.2
0C	55090302	52911318	7.94	0.03	97.87	93.92	48.1
A1dA	48416308	46098650	6.91	0.03	97.9	94	48.49
A1dB	48550874	46328178	6.95	0.03	97.8	93.83	48.77
A1dC	46435866	44536148	6.68	0.03	98.04	94.16	49.06
A2dA	50081792	48132260	7.22	0.03	97.87	93.93	48.89
A2dB	49883512	47972754	7.2	0.03	97.69	93.69	48.48
A2dC	48185812	45965146	6.89	0.03	97.87	93.95	49.08
A4dA	48320928	46293876	6.94	0.03	97.94	94.14	48.95
A4dB	48462864	46639306	7	0.03	97.48	93.23	49.15
A4dC	49334086	47401936	7.11	0.03	97.8	93.77	48.53
A6dA	47809834	45391770	6.81	0.03	97.95	94.13	49.3
A6dB	49962136	47865742	7.18	0.03	97.97	94.16	49.15
A6dC	54874326	52390638	7.86	0.02	98.7	95.88	49.27
A10dA	49982772	48068330	7.21	0.02	98.67	95.75	48.11
A10dB	45345712	43485134	6.52	0.02	98.02	94.26	49.2
A10dC	50010262	48442838	7.27	0.03	97.97	94.14	48.37
CH1dA	46430488	44111964	6.62	0.03	97.93	94.13	48.63
CH1dB	46618658	44204542	6.63	0.03	97.85	93.92	48.46
CH1dC	45491246	43648872	6.55	0.03	97.97	94.25	49.28
CH2dA	53191170	51047914	7.66	0.03	97.81	93.83	48.5
CH2dB	47432134	45642396	6.85	0.03	97.83	93.9	48.53
CH2dC	47480776	45284422	6.79	0.03	97.87	93.97	48.72
CH4dA	51667562	48951436	7.34	0.03	97.49	93.27	49.08
CH4dB	44280770	42241846	6.34	0.03	97.68	93.63	49.07
CH4dC	47681104	44070944	6.61	0.03	97.92	94.05	49.01
CH6dA	48525820	45709870	6.86	0.03	97.91	94.03	49.41
CH6dB	43402344	41381530	6.21	0.03	97.95	94.15	48.8
CH6dC	49068052	47253824	7.09	0.03	97.94	94.07	49.24
CH10dA	50816576	48543374	7.28	0.03	97.89	93.99	49.28
CH10dB	48828724	46954262	7.04	0.03	97.87	93.98	49.03
CH10dC	44601646	42484202	6.37	0.03	97.96	94.18	48.97

## Sheet: Sheet3
Supplementary Table S3. Transcription factors with a pearson correlation coefficient higher than 0.9 for DkADH1 and DkPDC2
bHLH family	NR annotation
EVM0000039	PREDICTED: transcription factor bHLH140 isoform X1 [Vitis vinifera]
EVM0001471	PREDICTED: transcription factor bHLH123-like isoform X2 [Juglans regia]
EVM0001720	transcription factor bHLH147-like [Cucurbita pepo subsp. pepo]
EVM0002537	transcription factor bHLH162-like isoform X2 [Hevea brasiliensis]
EVM0003479	PREDICTED: putative transcription factor bHLH107 [Theobroma cacao]
EVM0003816	PREDICTED: transcription factor bHLH157 [Prunus mume]
EVM0005687	PREDICTED: transcription factor bHLH68 [Vitis vinifera]
EVM0006717	bHLH transcription factor MYC1 [Diospyros kaki]
EVM0006770	PREDICTED: transcription factor bHLH94 [Vitis vinifera]
EVM0006772	bHLH transcription factor [Prunus pseudocerasus]
EVM0006832	transcription factor bHLH147 [Prunus persica]
EVM0007541	transcription factor BHLH039, partial [Vaccinium corymbosum]
EVM0009258	PREDICTED: transcription factor bHLH96 [Nelumbo nucifera]
EVM0028105	transcription factor BHLH033, partial [Vaccinium corymbosum]
EVM0025798	bHLH transcription factor [Prunus pseudocerasus]
EVM0023111	transcription factor BHLH049, partial [Vaccinium corymbosum]
EVM0016515	transcription factor BHLH017, partial [Vaccinium corymbosum]
MYB family
EVM0000230	transcription factor myb98 [Quercus suber]
EVM0000452	transcription factor MYBS3 [Carica papaya]
EVM0000685	MYB5 [Diospyros kaki]
EVM0001449	transcription factor MYB1 [Cucurbita moschata]
EVM0002435	MYB8 [Diospyros kaki]
EVM0002715	MYB7 [Diospyros kaki]
EVM0003162	putative MYB transcription factor [Diospyros kaki]
EVM0003237	transcription factor MYB108-like [Olea europaea var. sylvestris]
EVM0012387	transcription factor MYB44-like [Sesamum indicum]
EVM0014029	transcription factor MYB41-like [Olea europaea var. sylvestris]
EVM0021977	transcription factor myb36 [Quercus suber]
EVM0023745	PREDICTED: transcription factor MYB44 [Vitis vinifera]
EVM0031774	MYB6 [Diospyros kaki]
C2H2 family
EVM0020032	PREDICTED: protein indeterminate-domain 9 [Vitis vinifera]
EVM0024673	PREDICTED: transcription factor IIIA-like isoform X2 [Gossypium arboreum]
EVM0022764	PREDICTED: uncharacterized protein LOC100241709 [Vitis vinifera]
EVM0028031	PREDICTED: protein SHOOT GRAVITROPISM 5 [Theobroma cacao]
EVM0001242	protein indeterminate-domain 7-like [Hevea brasiliensis]
EVM0013098	zinc finger protein [Macleaya cordata]
EVM0014089	PREDICTED: uncharacterized protein LOC109002224 [Juglans regia]
EVM0026925	unnamed protein product [Coffea canephora]
EVM0019773	PREDICTED: cytoplasmic 60S subunit biogenesis factor REI1 homolog 2-like [Daucus carota subsp. sativus]
EVM0002051	PREDICTED: protein SENSITIVE TO PROTON RHIZOTOXICITY 1 [Eucalyptus grandis]
WRKY family
EVM0002245	PREDICTED: probable WRKY transcription factor 48 [Vitis vinifera]
EVM0002310	probable WRKY transcription factor 71 [Olea europaea var. sylvestris]
EVM0003448	PREDICTED: probable WRKY transcription factor 31 [Theobroma cacao]
EVM0003727	WRKY transcription factor [Castanea mollissima]
EVM0005440	PREDICTED: probable WRKY transcription factor 2 isoform X1 [Vitis vinifera]
EVM0005628	PREDICTED: probable WRKY transcription factor 4 [Juglans regia]
EVM0006249	probable WRKY transcription factor 75 isoform X1 [Hevea brasiliensis]
EVM0024885	WRKY5 transcription factor [Panax ginseng]
NAC family
EVM0001271	NAC domain-containing protein 53 isoform X1 [Sesamum indicum]
EVM0004074	NAC domain class transcription factor isoform 1 [Theobroma cacao]
EVM0009463	NAC transcription factor 56 [Manihot esculenta]
EVM0015674	NAC transcription factor [Diospyros kaki]
EVM0020258	NAC transcription factor [Diospyros kaki]
EVM0020891	NAC transcription factor [Diospyros kaki]
EVM0021381	NAC transcription factor [Diospyros kaki]
AP2/ERF-ERF family
EVM0001964	AP2/ERF domain [Macleaya cordata]
EVM0003630	AP2/ERF domain-containing transcription factor, putative [Theobroma cacao]
EVM0012337	AP2/ERF domain [Macleaya cordata]
EVM0013599	AP2/ERF domain-containing protein [Cynara cardunculus var. scolymus]
EVM0007037	PREDICTED: AP2/ERF and B3 domain-containing transcription factor At1g50680 [Vitis vinifera]
EVM0023855	PREDICTED: AP2-like ethylene-responsive transcription factor ANT isoform X2 [Vitis vinifera]
